# Supplementary material for: The chronology of Gezer from the end of the late bronze age to iron age II: A meeting point for radiocarbon, archaeology egyptology and the Bible
Source: PLoS One. 2023 Nov 15;18(11):e0293119. doi: 10.1371/journal.pone.0293119 (PMC10651010; doi:10.1371/journal.pone.0293119)
Supplement: S1 Table — Calendar estimates for strata and transitions (68.3% and 95.4% hpd). Shaded rows indicate where major cultural transitions occur. Estimates for strata were obtained using the ‘Date’ function in OxCal, while transitions are represented by phase boundaries. (XLSX) [file pone.0293119.s004.xlsx]

## Sheet: Transitions
Cultural transitions	Stratum or transition	Model A		Model B		Model C		Model B with 19±5 yr offset
		Calibrated age range (BC)		Calibrated age range (BC)		Calibrated age range (BC)		Calibrated age range (BC)
		68.3% hpd	95.4% hpd	68.3% hpd	95.4% hpd	68.3% hpd	95.4% hpd	68.3% hpd	95.4% hpd
Iron IIA to IIB	End 7	961–950 (6.5%) 927–881 (61.8%)	977–848 (95.4%)	927–885 (68.3%)	970–857 (95.4%)	925–885 (68.3%)	969–941 (8.3%) 932–838 (87.2%)	915–868 (68.3%)	925–827 (95.4%)
	Stratum 7	967–914 (68.3%)	994–887 (95.4%)	957–913 (68.3%)	979–889 (95.4%)	950–906 (68.3%)	977–881 (95.4%)	946–898 (68.3%)	965–861 (95.4%)
	Transition 8 to 7	983–942 (68.3%)	1006–933 (95.4%)	969–940 (68.3%)	991–930 (95.4%)	969–936 (68.3%)	987–923 (95.4%)	968–939 (68.3%)	980–918 (95.4%)
	Stratum 8	1014–957 (68.3%)	1046–940 (95.4%)	983–949 (68.3%)	1006–937 (95.4%)	982–946 (68.3%)	1003–930 (95.4%)	978–948 (68.3%)	995–923 (95.4%)
	Start 8	1041–1014 (32.4%) 1011–967 (35.8%)	1077–951 (95.4%)	998–957 (68.3%)	1023–942 (95.4%)	997–954 (68.3%)	1022–935 (95.4%)	988–955 (68.3%)	1009–927 (95.4%)
Iron I to II	End 9	1075–1065 (8%) 1054–998 (60.3%)	1095–973 (95.4%)	1037–983 (68.3%)	1061–958 (95.4%)	1036–982 (68.3%)	1060–954 (95.4%)	1011–969 (68.3%)	1045–952 (95.4%)
	Stratum 9	1082–1026 (68.3%)	1103–993 (95.4%)	1054–1003 (68.3%)	1080–979 (95.4%)	1054–1002 (68.3%)	1080–978 (95.4%)	1032–985 (68.3%)	1062–967 (95.4%)
	Transition 10A to 9	1088–1040 (68.3%)	1110–1011 (95.4%)	1080–1032 (67.8%) 1021–1021 (0.5%)	1097–999 (95.4%)	1079–1032 (67.6%) 1019–1019 (0.6%)	1096–1000 (95.4%)	1053–1036 (19.4%) 1034–1003 (48.9%)	1083–985 (95.4%)
	Stratum 10A	1095–1053 (68.3%)	1117–1031 (95.4%)	1090–1048 (68.3%)	1107–1019 (95.4%)	1089–1048 (68.3%)	1105–1020 (95.4%)	1066–1016 (68.3%)	1095–1005 (95.4%)
	Transition 10B to 10A	1107–1069 (68.3%)	1121–1051 (95.4%)	1102–1064 (68.3%)	1120–1045 (95.4%)	1101–1064 (68.3%)	1118–1047 (95.4%)	1090–1053 (47.1%) 1042–1025 (21.1%)	1104–1019 (95.4%)
	Stratum 10B	1120–1081 (68.3%)	1150–1059 (95.4%)	1116–1077 (68.3%)	1145–1054 (95.4%)	1114–1077 (68.3%)	1141–1055 (95.4%)	1107–1058 (68.3%)	1117–1027 (95.4%)
	Transition 11 to 10B	1135–1091 (68.3%)	1176–1070 (95.4%)	1131–1088 (68.3%)	1172–1068 (95.4%)	1125–1086 (68.3%)	1170–1068 (95.4%)	1117–1073 (68.3%)	1136–1034 (95.4%)
Iron IA to Iron IB	Stratum 11	1166–1114 (68.3%)	1199–1096 (95.4%)	1162–1112 (68.3%)	1196–1093 (95.4%)	1159–1110 (68.3%)	1192–1092 (95.4%)	1147–1099 (68.3%)	1174–1065 (95.4%)
	Transition 12A to 11	1185–1136 (68.3%)	1216–1130 (95.4%)	1183–1136 (68.3%)	1213–1130 (95.4%)	1181–1137 (68.3%)	1209–1130 (95.4%)	1167–1130 (68.3%)	1203–1112 (95.2%) 1095–1093 (0.2%)
	Stratum 12A	1206–1157 (68.3%)	1229–1137 (95.4%)	1203–1155 (68.3%)	1225–1137 (95.4%)	1199–1154 (68.3%)	1221–1137 (95.4%)	1181–1139 (68.3%)	1207–1123 (95.4%)
LB IIB to Iron IA	Transition 12B to 12A	1221–1175 (68.3%)	1249–1150 (95.4%)	1218–1172 (68.3%)	1244–1148 (95.4%)	1215–1171 (68.3%)	1239–1238 (0.4%) 1236–1146 (95.1%)	1198–1152 (68.3%)	1213–1131 (95.4%)
	Stratum 12B	1290–1203 (68.3%)	1344–1177 (95.4%)	1298–1204 (68.3%)	1347–1176 (95.4%)	1311–1215 (68.3%)	1348–1176 (95.4%)	1271–1166 (68.3%)	1329–1151 (93.2%) 1146–1135 (2.2%)
	Start 12	1358–1305 (54%) 1258–1255 (1.6%) 1254–1252 (0.7%) 1234–1218 (11.9%)	1387–1386 (0.2%) 1385–… (95.3%)	1364–1303 (68.3%)	1401–1271 (83%) 1270–1214 (12.3%) 1212–1211 (0.2%)	1352–1309 (68.3%)	1399–1399 (0.1%) 1397–1286 (95.2%) 1285–1284 (0.2%)	1356–1280 (59.3%) 1223–1204 (9%)	1393–1266 (70.2%) 1253–1162 (23.4%) 1147–...(1.9%)
Note: Results are rounded to single years. The significance of calibrated and/or modelled dates should, however, be drawn on the basis of decades, given the combined limitations of sampling, measurement, calibration and modelling.
