# Supplementary material for: The chronology of Gezer from the end of the late bronze age to iron age II: A meeting point for radiocarbon, archaeology egyptology and the Bible
Source: PLoS One. 2023 Nov 15;18(11):e0293119. doi: 10.1371/journal.pone.0293119 (PMC10651010; doi:10.1371/journal.pone.0293119)
Supplement: S2 Table — Highest posterior densities (68.3% and 95.4%) for all dates. (XLSX) [file pone.0293119.s005.xlsx]

## Sheet: Model output
	Unmodelled		Model A		Model B		Model C		Model B with 19±5 yr offset
	Calibrated age range (BC)		Calibrated age range (BC)		Calibrated age range (BC)		Calibrated age range (BC)		Calibrated age range (BC)
	68.3% hpd	95.4% hpd	68.3% hpd	95.4% hpd	68.3% hpd	95.4% hpd	68.3% hpd	95.4% hpd	68.3% hpd	95.4% hpd
Beta-436536 (81025)	900–888 (12.2%) 885–831 (56%)	929–809 (95.4%)	969–954 (15%) 932–896 (53.2%)	986–874 (95.4%)	961–956 (4.6%) 933–897 (63.7%)	976–882 (95.4%)	931–894 (68.3%)	974–946 (12.8%) 945–872 (82.6%)	924–887 (68.3%)	937–845 (95.4%)
GrM-13324 (81002)	924–897 (39.7%) 870–843 (28.6%)	972–955 (4.7%) 932–834 (90.8%)	966–956 (12.3%) 931–901 (56%)	988–891 (95.4%)	959–958 (1.4%) 932–901 (66.9%)	975–894 (95.4%)	929–902 (68.3%)	976–947 (13.2%) 945–890 (81.8%) 875–874 (0.1%) 870–867 (0.4%)	925–893 (68.3%)	931–850 (95.4%)
GrM-13325 (81002)	925–897 (41.5%) 870–844 (26.8%)	973–955 (5.5%) 932–834 (89.9%)	966–956 (12.5%) 931–902 (55.8%)	988–892 (95.4%)	959–957 (1.8%) 932–901 (66.5%)	975–895 (95.4%)	930–902 (68.3%)	976–890 (95.4%)	925–894 (68.3%)	931–850 (95.4%)
OZ-X993/OZ-Z478 (81002)	1010–973 (43.8%) 955–933 (24.5%)	1046–1031 (4.7%) 1019–921 (90.7%)	962–926 (68.3%)	992–918 (95.4%)	953–926 (68.3%)	978–916 (95.4%)	950–923 (68.3%)	973–914 (95.4%)	949–918 (68.3%)	963–905 (95.4%)
Beta-436537 (81034)	1014–929 (68.3%)	1108–1095 (1.6%) 1082–1067 (1.9%) 1057–904 (92%)	964–923 (68.3%)	990–909 (95.4%)	955–922 (68.3%)	976–908 (95.4%)	951–919 (68.3%)	972–906 (95.4%)	946–912 (68.3%)	967–898 (95.4%)
OZ-X994/OZ-Z479 (81034)	1045–1033 (10.2%) 1017–977 (44.5%) 951–935 (13.5%)	1103–1101 (0.2%) 1076–1072 (0.5%) 1053–924 (94.8%)	960–928 (68.3%)	993–921 (95.4%)	952–929 (68.3%)	979–919 (95.4%)	950–926 (68.3%)	974–916 (95.4%)	950–923 (68.3%)	963–907 (95.4%)
OZ-V267 (91050)	1104–1100 (1.8%) 1077–1071 (2.8%) 1054–984 (63.7%)	1114–972 (88%) 956–933 (7.4%)	961–928 (68.3%)	995–920 (95.4%)	952–929 (68.3%)	980–919 (95.4%)			951–926 (68.3%)	963–907 (95.4%)
7 (VII)
OZ-X995/OZ-Z477 (71037)	983–942 (44.7%) 941–918 (23.6%)	1007–904 (95.4%)	1005–963 (68.3%)	1015–941 (95.4%)	981–950 (68.3%)	1003–940 (95.4%)	981–948 (68.3%)	1000–931 (95.4%)	976–950 (68.3%)	991–922 (95.4%)
Beta-436539 (71037)	998–993 (3.6%) 990–912 (64.7%)	1045–1033 (1.8%) 1017–895 (87.7%) 876–840 (6%)	1007–962 (68.3%)	1039–1037 (0.3%) 1025–940 (95.1%)	982–949 (68.3%)	1004–939 (95.4%)	982–947 (68.3%)	1001–931 (95.4%)	977–949 (68.3%)	992–923 (95.4%)
Beta-436538 (71042)	1215–1111 (65.3%) 1090–1087 (1.3%) 1063–1059 (1.7%)	1257–1245 (1.9%) 1229–1046 (92%) 1029–1019 (1.5%)	1031–1009 (32.5%) 995–956 (35.7%)	1065–1046 (6.9%) 1040–942 (88.5%)	1215–1111 (65.6%) 1089–1086 (1%) 1064–1060 (1.6%)	1258–1245 (2%) 1230–1046 (91.9%) 1029–1019 (1.5%)			1195–1173 (12.1%) 1161–1143 (10.7%) 1130–1052 (45.5%)	1216–1040 (89.4%) 1039–1016 (6%)
Beta-436540 (81011)	1261–1192 (46.2%) 1177–1159 (10.8%) 1145–1128 (11.2%)	1375–1353 (2.7%) 1300–1111 (91.8%) 1091–1085 (0.5%) 1064–1058 (0.5%)	1029–1013 (22.6%) 1002–956 (45.6%)	1067–1048 (8.1%) 1039–941 (87.4%)	1261–1191 (46.2%) 1177–1159 (10.7%) 1145–1128 (11.3%)	1375–1353 (2.8%) 1300–1112 (91.8%) 1091–1085 (0.5%) 1063–1058 (0.4%)			1253–1252 (0.8%) 1223–1123 (67.5%)	1267–1053 (95.4%)
8 (VIII)
Beta-436533 (82023)	1014–929 (68.3%)	1108–1095 (1.6%) 1082–1067 (1.9%) 1057–904 (92%)	1083–1065 (14.9%) 1058–1027 (47.7%) 1014–1006 (5.7%)	1103–992 (95.4%)	1050–1026 (39.7%) 1020–998 (28.6%)	1077–978 (95.4%)	1050–1026 (38.5%) 1020–997 (29.7%)	1076–977 (95.4%)	1042–1036 (6.6%) 1017–983 (61.6%)	1052–966 (95.4%)
9 (IX–VIII)
Beta-436535 (82026)	1125–1042 (56.9%) 1036–1016 (11.4%)	1210–1138 (19.4%) 1136–1005 (76%)	1094–1053 (68.3%)	1117–1036 (95%) 1030–1028 (0.4%) 1025–1025 (0.1%)	1088–1049 (68.3%)	1105–1021 (95.4%)	1087–1049 (68.3%)	1104–1021 (95.4%)	1066–1041 (32.2%) 1039–1015 (36%)	1094–1008 (95.4%)
Beta-436534 (82040)	1190–1179 (5.5%) 1157–1146 (5.9%) 1127–1047 (53.2%) 1028–1020 (3.7%)	1210–1012 (95.4%)	1094–1053 (68.3%)	1117–1039 (94.9%) 1028–1028 (0.2%) 1026–1024 (0.4%)	1088–1050 (68.3%)	1105–1021 (95.4%)	1087–1050 (68.3%)	1104–1021 (95.4%)	1070–1043 (34%) 1037–1015 (34.3%)	1094–1009 (95.4%)
OZ-X996/OZ-Z480 (82040)	1190–1179 (7.3%) 1157–1146 (8.3%) 1127–1054 (52.7%)	1209–1139 (33.7%) 1135–1047 (59.4%) 1029–1019 (2.3%)	1092–1054 (68.3%)	1118–1044 (95.1%) 1026–1024 (0.3%)	1087–1051 (68.3%)	1109–1041 (91.1%) 1032–1019 (4.3%)	1086–1052 (68.3%)	1107–1042 (91.1%) 1032–1019 (4.3%)	1071–1046 (36.5%) 1034–1016 (31.8%)	1092–1012 (95.4%)
10A (X–IX)
OZ-Z481/GrM-10988 (92010)	1106–1098 (5.8%) 1079–1070 (6.7%) 1055–1009 (55.7%)	1118–987 (95.4%)	1117–1085 (68.3%)	1126–1058 (95.4%)	1113–1079 (68.3%)	1124–1056 (95.4%)	1112–1082 (65.5%) 1080–1079 (2.7%)	1122–1060 (95.4%)	1106–1069 (55.3%) 1048–1039 (13%)	1112–1029 (95.4%)
OZ-X997 (92010)	1212–1115 (68.3%)	1255–1249 (0.8%) 1224–1049 (94.4%) 1025–1023 (0.3%)	1123–1082 (68.3%)	1151–1059 (95.4%)	1120–1077 (68.3%)	1146–1056 (95.4%)	1116–1077 (68.3%)	1143–1142 (0.2%) 1139–1055 (95.2%)	1104–1057 (68.3%)	1119–1028 (95.4%)
10B (XI)
GrM-10990 (92040)	1108–1095 (8.7%) 1081–1068 (9.1%) 1056–1009 (50.5%)	1121–983 (94.6%) 945–940 (0.8%)	1185–1179 (5%) 1157–1146 (11.8%) 1128–1098 (51.5%)	1192–1089 (95.4%)	1182–1180 (1.1%) 1156–1146 (10%) 1128–1096 (57.1%)	1190–1088 (95.4%)	1153–1148 (6.6%) 1126–1098 (61.7%)	1191–1167 (9.7%) 1163–1143 (14.2%) 1131–1083 (71.5%)	1124–1090 (68.3%)	1158–1059 (94.2%) 1051–1043 (1.3%)
OZ-V272 (92040)	1200–1168 (20.2%) 1167–1141 (17.5%) 1133–1108 (16.5%) 1095–1081 (7.4%) 1068–1056 (6.7%)	1218–1046 (93.6%) 1029–1019 (1.9%)	1162–1114 (68.3%)	1198–1099 (95.4%)	1160–1113 (68.3%)	1195–1096 (95.4%)	1158–1112 (68.3%)	1193–1095 (95.4%)	1152–1145 (6.1%) 1133–1093 (62.1%)	1167–1059 (95.4%)
OZ-V273 (92040)	1214–1186 (23.5%) 1180–1154 (23.5%) 1148–1126 (21.2%)	1259–1243 (3.1%) 1232–1109 (88.5%) 1094–1081 (1.9%) 1068–1055 (1.9%)	1165–1154 (12.6%) 1151–1122 (55.7%)	1200–1112 (95.4%)	1163–1154 (10.2%) 1151–1121 (58.1%)	1197–1111 (95.4%)	1162–1155 (7.7%) 1151–1121 (60.6%)	1194–1111 (95.4%)	1152–1109 (68.3%)	1177–1074 (94.9%) 1066–1065 (0.2%) 1063–1061 (0.3%)
OZ-V270 (92030)	1263–1200 (62%) 1168–1166 (1%) 1141–1133 (5.2%)	1367–1359 (1.3%) 1284–1154 (84%) 1148–1126 (10.1%)	1171–1161 (13.6%) 1145–1126 (54.7%)	1203–1121 (95.4%)	1170–1162 (11.4%) 1145–1126 (56.9%)	1199–1120 (95.4%)	1169–1162 (8.8%) 1145–1126 (59.5%)	1197–1193 (0.9%) 1188–1120 (94.5%)	1146–1121 (68.3%)	1179–1082 (95.4%)
OZ-V275 (92008)	1263–1200 (62%) 1168–1166 (1%) 1141–1133 (5.2%)	1367–1359 (1.3%) 1284–1154 (84%) 1148–1126 (10.1%)	1171–1161 (13.7%) 1145–1126 (54.6%)	1203–1121 (95.4%)	1170–1161 (11.5%) 1145–1126 (56.7%)	1200–1120 (95.4%)	1169–1162 (8.9%) 1145–1126 (59.3%)	1196–1192 (0.7%) 1189–1120 (94.7%)	1146–1121 (68.3%)	1179–1082 (95.4%)
11 (XIII–XII)
12A (XIV)
GrM-13322 (94108)	1216–1190 (25.9%) 1178–1157 (21.1%) 1146–1127 (21.3%)	1258–1244 (3.2%) 1231–1118 (92.2%)	1256–1247 (12.5%) 1226–1196 (55.8%)	1262–1170 (95.4%)	1256–1247 (12.4%) 1224–1195 (55.8%)	1261–1171 (95.4%)	1256–1247 (12.5%) 1223–1194 (55.8%)	1261–1171 (95.4%)	1216–1177 (68.3%)	1254–1250 (0.7%) 1224–1136 (94.7%)
Beta-436532 (82048)	1257–1246 (6.1%) 1228–1155 (47%) 1148–1126 (15.1%)	1283–1105 (90.7%) 1101–1076 (2.7%) 1072–1054 (2.1%)	1259–1241 (22.4%) 1234–1202 (45.9%)	1284–1170 (95.4%)	1260–1241 (24.1%) 1235–1201 (44.1%)	1285–1169 (95.4%)	1261–1240 (26.3%) 1236–1201 (42%)	1287–1169 (95.4%)	1223–1166 (68.3%)	1263–1151 (93.2%) 1145–1136 (2.2%)
GrM-10986 (94032)	1258–1244 (12.2%) 1231–1195 (34.5%) 1174–1162 (9.6%) 1143–1130 (12%)	1264–1153 (79.1%) 1149–1125 (16.4%)	1258–1243 (23.2%) 1232–1205 (45.1%)	1271–1185 (94.5%) 1175–1168 (1%)	1259–1243 (25.1%) 1232–1204 (43.2%)	1271–1184 (94.2%) 1176–1168 (1.3%)	1259–1243 (27.2%) 1232–1205 (41%)	1271–1185 (93.9%) 1176–1168 (1.5%)	1222–1185 (57.2%) 1179–1166 (11.1%)	1260–1241 (7.9%) 1236–1154 (85.2%) 1145–1136 (2.3%)
SANU-60015 (94120)	1370–1356 (5.9%) 1295–1202 (60%) 1140–1134 (2.4%)	1384–1340 (13%) 1313–1153 (75.9%) 1149–1125 (6.6%)	1268–1211 (68.3%)	1316–1187 (95.4%)	1274–1212 (68.3%)	1319–1185 (95.4%)	1280–1217 (68.3%)	1358–1351 (0.5%) 1320–1186 (95%)	1262–1192 (66.5%) 1172–1169 (1.7%)	1295–1156 (93.4%) 1144–1135 (2.1%)
ETH-92839 (94052)	1258–1244 (10.8%) 1231–1193 (32.3%) 1176–1160 (12%) 1145–1129 (13.3%)	1277–1120 (95.4%)	1259–1242 (23.3%) 1233–1204 (45%)	1279–1182 (94.6%) 1180–1179 (0.1%) 1177–1172 (0.7%)	1259–1242 (25%) 1233–1203 (43.2%)	1279–1171 (95.4%)	1260–1241 (27.3%) 1234–1203 (40.9%)	1280–1182 (93.7%) 1181–1180 (0.2%) 1178–1170 (1.6%)	1222–1182 (57.6%) 1181–1168 (10.7%)	1261–1154 (93.5%) 1144–1136 (2%)
GrM-13319 (94052)	1268–1216 (68.3%)	1374–1354 (5.3%) 1298–1197 (87%) 1172–1164 (1.5%) 1141–1132 (1.7%)	1259–1217 (68.3%)	1289–1201 (95.4%)	1262–1218 (68.3%)	1291–1200 (95.4%)	1264–1221 (68.3%)	1294–1204 (95.4%)	1259–1241 (19.4%) 1236–1197 (48.9%)	1269–1158 (93.4%) 1143–1135 (2%)
GrM-13317 (94052)	1408–1382 (29.4%) 1342–1309 (38.8%)	1419–1367 (41.9%) 1359–1295 (53.5%)	1339–1291 (57.3%) 1227–1213 (11%)	1348–1201 (95.4%)	1339–1291 (68.3%)	1350–1264 (81.8%) 1259–1201 (13.7%)	1333–1300 (68.3%)	1347–1269 (95.4%)	1325–1265 (59.7%) 1215–1198 (8.6%)	1352–1260 (68.1%) 1244–1157 (25.6%) 1144–1135 (1.8%)
GrM-13321 (94101)	1406–1382 (27.9%) 1342–1308 (40.4%)	1417–1367 (40.5%) 1360–1295 (54.9%)	1339–1289 (57.6%) 1227–1213 (10.7%)	1348–1201 (95.4%)	1339–1291 (68.3%)	1351–1263 (81.9%) 1258–1201 (13.5%)	1333–1299 (68.3%)	1348–1269 (95.4%)	1324–1265 (59.5%) 1215–1197 (8.8%)	1352–1260 (68%) 1244–1157 (25.7%) 1144–1135 (1.7%)
12B (XV)
Note: Results are rounded to single years. The significance of calibrated and/or modelled dates should, however, be drawn on the basis of decades, given the combined limitations of sampling, measurement, calibration and modelling.
